# Supplementary material for: New Endohyphal Relationships between Mucoromycota and Burkholderiaceae Representatives
Source: Appl Environ Microbiol. 2021 Mar 11;87(7):e02707-20. doi: 10.1128/AEM.02707-20 (PMC8091615; doi:10.1128/AEM.02707-20)
Supplement: Supplemental file 1 [file AEM.02707-20-s0001.xlsx]

## Sheet: Arkusz1
strain ID	alternative ID	genus	closest species	country	location	source	PCR product	family assignmnent of amplified bacteria	clade of Burkholderiaceae	16S accesion number (Burkholderiaceae)	16S accesion number (MRE)	FISH
Act		Actinomucor	Actinomucor elegans	Poland	Warsaw	soil	yes	not identified	n/a	n/a	n/a	no
AG		Absidia	Absidia glauca	Poland	Białogóra	soil	yes	Xanthomonadaceae, Alcaligenaceae	n/a	n/a	n/a	no
BEG11	J3	Glomus	Glomus geosporum	Poland	nd	nd	yes	Mycoplasmataceae	n/a	n/a	MT031989-MT031994	no
BEG12		Glomus	Glomus mossae	Poland	nd	nd	yes	Sphingomonadaceae	n/a	n/a	n/a	no
BEG144		Glomus	Glomus intraradices	Poland	nd	nd	yes	Sphingomonadaceae	n/a	n/a	n/a	no
BEG23		Glomus	Glomus claroideum	Poland	nd	nd	yes	Sphingomonadaceae	n/a	n/a	n/a	no
CBS 101040	CAPs25	Lichtheimia	Lichtheimia corymbifera	France	nd	human mucormycosis	no	n/a	n/a	n/a	n/a	no
CBS 102.35		Absidia	Absidia fusca	Germany	Marburg	soil	no	n/a	n/a	n/a	n/a	no
CBS 103.35	CAPs8	Lichtheimia	Lichtheimia ramosa	nd	nd	Musa sapientum fruit	yes	not identified	n/a	n/a	n/a	no
CBS 117697	CAPs1	Actinomucor	Actinomucor kuwaitensis	Kuwait	nd	clinical isolate from a wound	no	n/a	n/a	n/a	n/a	no
CBS 120585	CAPs20	Mucor	Mucor indicus	France	nd	human mucormycosis	yes	not identified	n/a	n/a	n/a	no
CBS 120811	CAPs4	Syncephalastrum	Syncephalastrum racemosum	nd	nd	nd	yes	not identified	n/a	n/a	n/a	no
CBS 123972	CAPs19	Mucor	Mucor hiemalis	Germany	Berlin	human mucormycosis	yes	not identified	n/a	n/a	n/a	no
CBS 123973	CAPs18	Mucor	Mucor circinelloides	Germany	Berlin	human mucormycosis	yes	Brucellaceae, Paenibacillaceae	n/a	n/a	n/a	no
CBS 142.35		Mucor	Mucor circinatus	Brazil	nd	soil	no	n/a	n/a	n/a	n/a	no
CBS 156.74	CAPs9	Chaetocladium	Chaetocladium brefeldii	The Netherlands	Baarn	litter	no	n/a	n/a	n/a	n/a	no
CBS 167.53	CAPs3	Cunninghamella	Cunninghamella elegans	Canada	nd	Linum usitatissimum seed	yes	not identified	n/a	n/a	n/a	no
CBS 185.68	CAPs17	Mucor	Mucor jensenii	Russia	Kuril Islands	grassland soil	yes	Bacillaceae	n/a	n/a	n/a	no
CBS 185.77	CAPs21	Mucor	Mucor amphibiorum	USA	Central America	diseased Dendrobates sp.	no	n/a	n/a	n/a	n/a	no
CBS 190.32	CAPs27	Gilbertella	Gilbertella persicaria	USA	New York	Prunus persica fruit	yes	Oxalobacteraceae	n/a	n/a	n/a	no
CBS 222.81	CAPs26	Mucor	Mucor racemosus	The Netherlands	Zuid Limburg, Reymerstok	Juglans regia nut	no	n/a	n/a	n/a	n/a	no
CBS 226.32	CAPs16	Mucor	Mucor plumbeus	Canada	nd	forest soil	no	n/a	n/a	n/a	n/a	no
CBS 236.35	CAPs14	Mucor	Mucor lusitanicus	Germany	Hann.-Münden	Tremella	no	n/a	n/a	n/a	n/a	no
CBS 242.35	CAPs29	Mucor	Mucor hiemalis	Germany	Sigmaringen	soil	no	n/a	n/a	n/a	n/a	no
CBS 243.67	CAPs15	Mucor	Mucor jensenii	South Africa	Durban	human mucormycosis	yes	Xanthomonadaceae	n/a	n/a	n/a	no
CBS 308.87		Rhizopus	Rhizopus microsporus	USA	Victoria	human mucormycosis	yes	Burkholderiaceae	nd	nd	n/a	no
CBS 318.78	CAPs34	Cunninghamella	Cunninghamella elegans	Turkey	Nif Mountain near Izmir	soil under shrub vegetation	no	n/a	n/a	n/a	n/a	no
CBS 338.72	CAPs23	Actinomucor	Actinomucor elegans	Nepal	nd	soil	no	n/a	n/a	n/a	n/a	no
CBS 366.70	11Mc	Mucor	Mucor circinelloides	The Netherlands	nd	canned strawberries	yes	not identified	n/a	n/a	n/a	no
CBS 372.95	CAPs6	Cunninghamella	Cunninghamella berthalotiae	China	Shennongjia, Hubei	forest soil	yes	not identified	n/a	n/a	n/a	no
CBS 411.52	CAPs5	Thamnidium	Thamnidium elegans	Poland	nd	dung of bat	no	n/a	n/a	n/a	n/a	no
CBS 422.71	CAPs7	Mucor	Mucor indicus	Indonesia	nd	Dioscorea tuber	no	n/a	n/a	n/a	n/a	no
CBS 444.65	CAPs28	Mucor	Mucor moelleri	USA	Wyoming	soil	yes	Burkholderiaceae	PRE	MT002702; MW055752-MW055756	n/a	no
CBS 515.94	CAPs12	Rhizopus	Rhizopus arrhizus	Singapore	nd	tempeh	yes	Xanthomonadaceae, Alcaligenaceae	n/a	n/a	n/a	no
CBS 969.68	22Mc	Mucor	Mucor circinelloides	Russia	nd	forest soil	yes	Brucellaceae, Paenibacillaceae	n/a	n/a	n/a	no
CBS279.70		Calcarisporiella	Calcarisporiella thermophila	England	nd	nd	no	n/a	n/a	n/a	n/a	no
H2C1		Mortierella	Mortierella elongata	Iceland	Hagi	soil	no	n/a	n/a	n/a	n/a	no
H2C2		Mortierella	Mortierella elongata	Iceland	Hagi	soil	no	n/a	n/a	n/a	n/a	no
J6		Glomus	Glomus claroideum	Poland	nd	nd	yes	Mycoplasmataceae	n/a	n/a	MT031995-MT031999	no
M21	K2L1A6	Mortierella	Mortierella sp.	Canada	nd	soil	yes	Pseudomonaceae	n/a	n/a	n/a	no
M19	K5Ł1A7	Mortierella	Mortierella sp.	Canada	nd	soil	yes	Pseudomonaceae	n/a	n/a	n/a	no
M23	K2S2A3	Mortierella	Mortierella sp.	Canada	nd	soil	yes	Pseudomonaceae	n/a	n/a	n/a	no
M25		Mortierella	Mortierella alpina	Romania	Cluj county	Myrmica scabroides anthill	no	n/a	n/a	n/a	n/a	no
M26	K7RG2B3	Mortierella	Mortierella sp.	Canada	nd	soil	yes	Pseudomonaceae	n/a	n/a	n/a	no
M4		Mortierella	Mortierella parvispora	Poland	Białogóra	soil	no	n/a	n/a	n/a	n/a	no
M40	K10RG1A1	Mortierella	Mortierella sp.	Canada	nd	soil	yes	Burkholderiaceae	Mycoavidus A	MT002703; MW055768-MW055772	n/a	no
M44	K7RG2C2	Mortierella	Mortierella sp.	Canada	nd	soil	yes	Pseudomonaceae	n/a	n/a	n/a	no
M48	K7RG2A1	Mortierella	Mortierella sp.	Canada	nd	soil	yes	Burkholderiaceae	Mycoavidus B	MT002704; MW055773-MW055777	n/a	no
M54		Mortierella	Mortierella gamsii	Romania	Cluj county	Myrmica scabroides anthill	yes	Pseudomonaceae	n/a	n/a	n/a	no
MGC110		Mortierella	Mortierella gamsii	Poland	Białowieża Primeval Forest	detritus under bark of bark-beetle killed Picea abies	yes	Burkholderiaceae	Mycoavidus B	MT002706; MW055778-MW055781	n/a	no
MGC142		Mortierella	Mortierella zychae	Poland	Białowieża Primeval Forest	detritus under bark of bark-beetle killed Picea abies	no	n/a	n/a	n/a	n/a	no
N1131		Mortierella	Mortierella alpina	Arctica	Spitsbergen	soil	yes	Pseudomonaceae	n/a	n/a	n/a	no
N1231A		Mortierella	Mortierella minutissima	Arctica	Spitsbergen	soil	yes	Pseudomonaceae	n/a	n/a	n/a	no
N1525		Mortierella	Mortierella hyalina	Arctica	Spitsbergen	soil	yes	Pseudomonaceae	n/a	n/a	n/a	no
N2121		Mortierella	Mortierella minutissima	Arctica	Spitsbergen	soil	no	n/a	n/a	n/a	n/a	no
N2131		Mortierella	Mortierella hyalina	Arctica	Spitsbergen	soil	yes	Pseudomonaceae	n/a	n/a	n/a	no
N3532		Mortierella	Mortierella minutissima	Arctica	Spitsbergen	soil	yes	Oxalobacteraceae	n/a	n/a	n/a	no
N4235		Mortierella	Mortierella minutissima	Arctica	Spitsbergen	soil	yes	Oxalobacteraceae	n/a	n/a	n/a	no
N4323B		Mortierella	Mortierella gamsii	Arctica	Spitsbergen	soil	yes	not identified	n/a	n/a	n/a	no
N4332		Mortierella	Mortierella minutissima	Arctica	Spitsbergen	soil	yes	Pseudomonaceae	n/a	n/a	n/a	no
N4421		Mortierella	Mortierella minutissima	Arctica	Spitsbergen	soil	yes	Pseudomonaceae	n/a	n/a	n/a	no
N4422		Mortierella	Mortierella minutissima	Arctica	Spitsbergen	soil	yes	Pseudomonaceae	n/a	n/a	n/a	no
N5321		Mortierella	Mortierella alpina	Arctica	Spitsbergen	soil	no	n/a	n/a	n/a	n/a	no
N5431B		Mortierella	Mortierella alpina	Arctica	Spitsbergen	soil	no	n/a	n/a	n/a	n/a	no
N5531		Mortierella	Mortierella alpina	Arctica	Spitsbergen	soil	yes	Pseudomonaceae	n/a	n/a	n/a	no
N6431		Mortierella	Mortierella alpina	Arctica	Spitsbergen	soil	yes	Pseudomonaceae	n/a	n/a	n/a	no
NRZ-2015-138	15-138	Rhizopus	Rhizopus microsporus	Germany	clinical strains	human mucormycosis	yes	Burkholderiaceae	Mycetohabitans	MT002691; MW055707-MW055709	n/a	no
NRZ-2015-182		Rhizopus	Rhizopus arrhizus	Germany	clinical strains	human mucormycosis	no	n/a	n/a	n/a	n/a	no
NRZ-2015-216		Rhizopus	Rhizopus microsporus	Germany	clinical strains	human mucormycosis	no	n/a	n/a	n/a	n/a	no
NRZ-2016-056		Rhizopus	Rhizopus arrhizus	Germany	clinical strains	human mucormycosis	no	n/a	n/a	n/a	n/a	no
NRZ-2016-117		Rhizopus	Rhizopus microsporus	Germany	clinical strains	human mucormycosis	no	n/a	n/a	n/a	n/a	no
NRZ-2016-214		Rhizopus	Rhizopus microsporus	Germany	clinical strains	human mucormycosis	no	n/a	n/a	n/a	n/a	no
NRZ-2016-230		Rhizopus	Rhizopus arrhizus	Germany	clinical strains	human mucormycosis	no	n/a	n/a	n/a	n/a	no
NRZ-2016-254		Rhizopus	Rhizopus arrhizus	Germany	clinical strains	human mucormycosis	no	n/a	n/a	n/a	n/a	no
NRZ-2016-325		Rhizopus	Rhizopus arrhizus	Germany	clinical strains	human mucormycosis	no	n/a	n/a	n/a	n/a	no
NRZ-2016-328		Rhizopus	Rhizopus arrhizus	Germany	clinical strains	human mucormycosis	no	n/a	n/a	n/a	n/a	no
NRZ-2017-035		Rhizopus	Rhizopus microsporus	Germany	clinical strains	human mucormycosis	no	n/a	n/a	n/a	n/a	no
NRZ-2017-167		Rhizopus	Rhizopus microsporus	Germany	clinical strains	human mucormycosis	no	n/a	n/a	n/a	n/a	no
NRZ-2017-218		Rhizopus	Rhizopus microsporus	Germany	clinical strains	human mucormycosis	no	n/a	n/a	n/a	n/a	no
NRZ-2017-239		Rhizopus	Rhizopus microsporus	Germany	clinical strains	human mucormycosis	no	n/a	n/a	n/a	n/a	no
NRZ-2017-267		Rhizopus	Rhizopus microsporus	Germany	clinical strains	human mucormycosis	no	n/a	n/a	n/a	n/a	no
NRZ-2017-370		Rhizopus	Rhizopus microsporus	Germany	clinical strains	human mucormycosis	no	n/a	n/a	n/a	n/a	no
NRZ-2017-401		Rhizopus	Rhizopus arrhizus	Germany	clinical strains	human mucormycosis	yes	Staphylococcaceae, Lactobacillaceae	n/a	n/a	n/a	no
NRZ-2017-426		Rhizopus	Rhizopus arrhizus	Germany	clinical strains	human mucormycosis	no	n/a	n/a	n/a	n/a	no
NRZ-2017-431		Rhizopus	Rhizopus arrhizus	Germany	clinical strains	human mucormycosis	no	n/a	n/a	n/a	n/a	no
NRZ-2018-015		Rhizopus	Rhizopus microsporus	Germany	clinical strains	human mucormycosis	no	n/a	n/a	n/a	n/a	no
NRZ-2018-028		Rhizopus	Rhizopus microsporus	Germany	clinical strains	human mucormycosis	no	n/a	n/a	n/a	n/a	no
NRZ-2018-083		Rhizopus	Rhizopus arrhizus	Germany	clinical strains	human mucormycosis	no	n/a	n/a	n/a	n/a	no
NRZ-2018-084		Rhizopus	Rhizopus arrhizus	Germany	clinical strains	human mucormycosis	no	n/a	n/a	n/a	n/a	no
NRZ-2018-111		Rhizopus	Rhizopus arrhizus	Germany	clinical strains	human mucormycosis	no	n/a	n/a	n/a	n/a	no
NRZ-2018-169		Rhizopus	Rhizopus microsporus	Germany	clinical strains	human mucormycosis	no	n/a	n/a	n/a	n/a	no
NRZ-2018-178		Rhizopus	Rhizopus microsporus	Germany	clinical strains	human mucormycosis	no	n/a	n/a	n/a	n/a	no
NRZ-2018-330		Rhizopus	Rhizopus stolonifer	Germany	clinical strains	human mucormycosis	no	n/a	n/a	n/a	n/a	no
NRZ-2018-357		Rhizopus	Rhizopus microsporus	Germany	clinical strains	human mucormycosis	no	n/a	n/a	n/a	n/a	no
NRZ-2018-385		Rhizopus	Rhizopus arrhizus	Germany	clinical strains	human mucormycosis	no	n/a	n/a	n/a	n/a	no
NRZ-2018-414		Rhizopus	Rhizopus microsporus	Germany	clinical strains	human mucormycosis	no	n/a	n/a	n/a	n/a	no
NRZ-2018-419		Rhizopus	Rhizopus arrhizus	Germany	clinical strains	human mucormycosis	no	n/a	n/a	n/a	n/a	no
NRZ-2018-423		Rhizopus	Rhizopus microsporus	Germany	clinical strains	human mucormycosis	no	n/a	n/a	n/a	n/a	no
NRZ-2018-463		Rhizopus	Rhizopus arrhizus	Germany	clinical strains	human mucormycosis	no	n/a	n/a	n/a	n/a	no
NRZ-2018-475		Rhizopus	Rhizopus arrhizus	Germany	clinical strains	human mucormycosis	no	n/a	n/a	n/a	n/a	no
NRZ-2018-476		Rhizopus	Rhizopus arrhizus	Germany	clinical strains	human mucormycosis	no	n/a	n/a	n/a	n/a	no
NRZ-2018-478		Rhizopus	Rhizopus arrhizus	Germany	clinical strains	human mucormycosis	no	n/a	n/a	n/a	n/a	no
NRZ-2018-560		Rhizopus	Rhizopus arrhizus	Germany	clinical strains	human mucormycosis	no	n/a	n/a	n/a	n/a	no
NRZ-2018-581		Rhizopus	Rhizopus microsporus	Germany	clinical strains	human mucormycosis	no	n/a	n/a	n/a	n/a	no
NRZ-2018-591		Rhizopus	Rhizopus arrhizus	Germany	clinical strains	human mucormycosis	no	n/a	n/a	n/a	n/a	no
S1433		Mortierella	Mortierella polygonia	Antarctica	King's George Island	soil	no	n/a	n/a	n/a	n/a	no
S1bC		Mortierella	Mortierella elongata	Iceland	Skaro	soil	no	n/a	n/a	n/a	n/a	no
S1bD		Mortierella	Mortierella elongata	Iceland	Skaro	soil	no	n/a	n/a	n/a	n/a	no
S2bC		Mortierella	Mortierella elongata	Iceland	Skaro	soil	no	n/a	n/a	n/a	n/a	no
S3123A		Mortierella	Mortierella alpina	Antarctica	King's George Island	soil	no	n/a	n/a	n/a	n/a	no
S3323		Mortierella	Mortierella alpina	Antarctica	King's George Island	soil	no	n/a	n/a	n/a	n/a	no
S3421		Mortierella	Mortierella alpina	Antarctica	King's George Island	soil	no	n/a	n/a	n/a	n/a	no
MGC163b		Umbelopsis	Umbelopsis sp.	Poland	Białowieża Primeval Forest	wood debris	yes	Xanthomonadaceae	n/a	n/a	n/a	no
MGC164	U26	Umbelopsis	Umbelopsis sp.	Poland	Białowieża Primeval Forest	wood debris	yes	Xanthomonadaceae, Comamonadaceae	n/a	n/a	n/a	no
U25		Umbelopsis	Umbelopsis sp.	Poland	Białowieża Primeval Forest	wood debris	yes	Burkholderiaceae	PRE	MT002711; MW055802-MW055806	n/a	no
U34		Umbelopsis	Umbelopsis angularis	Poland	Białogóra	soil and litter	yes	Burkholderiaceae	PRE	MT002715; MW055858-MW055860; MW055854-MW055855	n/a	no
U41		Umbelopsis	Umbelopsis angularis	Poland	Las Bielański, Warsaw	soil and litter	no	n/a	n/a	n/a	n/a	no
U810		Umbelopsis	Umbelopsis angularis	Poland	Tatra Mountains	soil	no	n/a	n/a	n/a	n/a	no
WA18942		Mortierella	Mortierella sp.	Poland	Pustynka Valley	soil	no	n/a	n/a	n/a	n/a	no
WA18944		Mortierella	Mortierella calciphila	Poland	Polanów	soil	no	n/a	n/a	n/a	n/a	no
WA49853		Mortierella	Mortierella formicae	Poland	Białogóra	Formica pratensis	yes	Burkholderiaceae, Mycoplasmataceae	Mycoavidus A	MT002705; MW055761-MW055767	MT032002	yes
WA50677	GRM40	Mortierella	Mortierella verticillata	Poland	Tatra Mountains	soil	yes	Pseudomonaceae	n/a	n/a	n/a	no
WA50678	GRM40prim	Mortierella	Mortierella sp.	Poland	Tatra Mountains	soil	yes	Pseudomonaceae	n/a	n/a	n/a	no
WA50678	GRM51A	Mortierella	Mortierella elongata	Poland	Tatra Mountains	soil	yes	Burkholderiaceae	PRE	MT002700; MW055736-MW055737	n/a	no
GRM41		Mortierella	Mortierella elongata	Poland	Tatra Mountains	soil	yes	Burkholderiaceae	PRE	MT002692; MW055743-MW055746	n/a	no
WA50679	GRM43A	Mortierella	Mortierella rishikesha	Poland	Tatra Mountains	soil	yes	Burkholderiaceae	PRE	MT002694; MW055757-MW055760; MW055714-MW055718	n/a	yes
WA50680	GRM41prim	Mortierella	Mortierella elongata	Poland	Tatra Mountains	soil	yes	Burkholderiaceae	PRE	MT002693; MW055710-MW055713	n/a	no
WA50680	GRM50	Mortierella	Mortierella elongata	Poland	Tatra Mountains	soil	yes	Pseudomonaceae	n/a	n/a	n/a	no
WA50681	GRM41A	Mortierella	Mortierella elongata	Poland	Tatra Mountains	soil	yes	not identified	n/a	n/a	n/a	no
WA50682	U29	Umbelopsis	Umbelopsis ramanniana sensu lato	Poland	Białowieża Primeval Forest	wood debris	yes	Burkholderiaceae	PRE	MW055807-MW055810	n/a	no
WA50683	GRM42prim	Mortierella	Mortierella zychae	Poland	Tatra Mountains	soil	yes	Bacillaceae	n/a	n/a	n/a	no
WA50684	GRM42A	Mortierella	Mortierella zychaea	Poland	Tatra Mountains	soil	yes	Paenibacillaceae, Alcaligenaceae	n/a	n/a	n/a	no
WA50685	GRM43	Mortierella	Mortierella elongata	Poland	Tatra Mountains	soil	yes	not identified	n/a	n/a	n/a	no
WA50687	GRM45prim	Mortierella	Mortierella elongata	Poland	Tatra Mountains	soil	yes	Burkholderiaceae	PRE	MT002695; MW055719-MW055721	n/a	yes
WA50688	GRM47	Mortierella	Mortierella elongata	Poland	Tatra Mountains	soil	yes	Burkholderiaceae	PRE	MT002697; MW055747-MW055751	n/a	no
WA50689	GRM47A	Mortierella	Mortierella elongata	Poland	Tatra Mountains	soil	yes	Burkholderiaceae	PRE	MT002696; MW055722-MW055725	n/a	yes
WA50691	GRM49prim	Mortierella	Mortierella elongata	Poland	Tatra Mountains	soil	yes	Burkholderiaceae	PRE	MT002698; MW055726-MW055730	n/a	yes
WA50692	U215	Umbelopsis	Umbelopsis ramanniana sensu lato	Poland	Białowieża Primeval Forest	soil and litter	yes	Burkholderiaceae	PRE	MW080030-MW080031	n/a	no
WA50693	U216	Umbelopsis	Umbelopsis ramanniana sensu lato	Poland	Białowieża Primeval Forest	soil and litter	yes	Burkholderiaceae	PRE	MW055841-MW055843	n/a	no
WA50694	U217	Umbelopsis	Umbelopsis ramanniana sensu lato	Poland	Białowieża Primeval Forest	soil and litter	yes	Burkholderiaceae	PRE	MW055844-MW055846	n/a	no
WA50697	U11	Umbelopsis	Umbelopsis ramanniana sensu lato	Poland	Puszcza Borecka	spruce bark	no	n/a	n/a	n/a	n/a	no
WA50698	U12	Umbelopsis	Umbelopsis ramanniana sensu lato	Poland	Puszcza Borecka	spruce bark	yes	Rhodanobacteraceae	n/a	n/a	n/a	no
WA50699	U13	Umbelopsis	Umbelopsis ramanniana sensu lato	Poland	Puszcza Borecka	spruce bark	yes	Burkholderiaceae	PRE	MT002709; MW055792-MW055796	n/a	yes
WA50700	U21	Umbelopsis	Umbelopsis ramanniana sensu lato	Poland	Białowieża Primeval Forest	wood debris	no	n/a	n/a	n/a	n/a	no
WA50701	U22	Umbelopsis	Umbelopsis ramanniana sensu lato	Poland	Białowieża Primeval Forest	wood debris	yes	Pseudomonaceae	n/a	n/a	n/a	no
WA50702	U23	Umbelopsis	Umbelopsis ramanniana sensu lato	Poland	Białowieża Primeval Forest	wood debris	no	n/a	n/a	n/a	n/a	no
WA50703	U24	Umbelopsis	Umbelopsis isabellina	Poland	Białowieża Primeval Forest	wood debris	yes	Burkholderiaceae	PRE	MT002710; MW055797-MW055801	n/a	yes
WA50704	U31	Umbelopsis	Umbelopsis ramanniana sensu lato	Poland	Białogóra	soil and litter	yes	Burkholderiaceae	PRE	MT002712; MW055811-MW055815	n/a	no
WA50705	U32	Umbelopsis	Umbelopsis ramanniana sensu lato	Poland	Białogóra	soil and litter	yes	Burkholderiaceae, Rhodanobacteraceae	PRE	MT002713; MW055852; MW055853; MW055856; MW055857	n/a	no
WA50706	U33	Umbelopsis	Umbelopsis ramanniana sensu lato	Poland	Białogóra	soil and litter	yes	Burkholderiaceae	PRE	MT002714; MW055816-MW055819	n/a	no
WA50707	U51	Umbelopsis	Umbelopsis ramanniana	Poland	Huta Jeżewska	soil and litter	yes	Burkholderiaceae	PRE	MT002716; MW055861-MW055864	n/a	no
WA50719	U222	Umbelopsis	Umbelopsis ramanniana sensu lato	Poland	Białowieża Primeval Forest	soil and litter	yes	Burkholderiaceae	PRE	MW055847-MW055849	n/a	no
WA50720	U226	Umbelopsis	Umbelopsis ramanniana sensu lato	Poland	Białowieża Primeval Forest	soil and litter	yes	Burkholderiaceae	PRE	MW055850; MW055851; MW055865	n/a	no
WA51536	CAPs10	Umbelopsis	Umbelopsis vinacea	Poland	nd	soil	yes	not identified	n/a	n/a	n/a	no
WA67140	M43	Mortierella	Mortierella gamsii	Romania	Cluj county	Myrmica scabroides anthill	yes	Pseudomonas, Alcaligenaceae, Xanthomonadaceae	n/a	n/a	n/a	no
WA67141	M35	Mortierella	Mortierella alpina	Romania	Cluj county	Myrmica scabroides anthill	no	n/a	n/a	n/a	n/a	no
WA67145	MGC37b	Mortierella	Mortierella zychae	Poland	Białowieża Primeval Forest	dead Isotomidae springtail (under bark of bark-beetle killed Picea abies)	yes	Alcaligenaceae, Brucellaceae	n/a	n/a	n/a	no
WA67154	RM	Rhizopus	Rhizopus microsporus	Poland	Rydułtowy, "Szarlota" heap	soil	yes	Burkholderiaceae	Mycetohabitans	MT002708; MW055787-MW055791	n/a	yes
WA67162	M63	Mortierella	Mortierella gamsii	Romania	Cluj county	Myrmica scabroides anthill	no	n/a	n/a	n/a	n/a	no
WA67163	MGC82	Mortierella	Mortierella hyalina	Poland	Białowieża Primeval Forest	detritus under bark of bark-beetle killed Picea abies	no	n/a	n/a	n/a	n/a	no
WA67166	MGC86	Mortierella	Mortierella sp.	Poland	Białowieża Primeval Forest	detritus under bark of bark-beetle killed Picea abies	no	n/a	n/a	n/a	n/a	no
WA67171	GRM30	Mortierella	Mortierella alpina	Poland	Tatra Mountains	soil	yes	Sphingomonadaceae	n/a	n/a	n/a	no
WA67176	GRM25	Mortierella	Mortierella sp.	Chile	Las Campanas	soil	yes	Pseudomonaceae, Alcaligenaceae	n/a	n/a	n/a	no
WA67179	GRM22	Mortierella	Mortierella gemmifera	Chile	Las Campanas	soil	yes	Yersiniaceae	n/a	n/a	n/a	no
WA67203	MGC98	Mortierella	Mortierella zychae	Poland	Białowieża Primeval Forest	detritus under bark of bark-beetle killed Picea abies	no	n/a	n/a	n/a	n/a	no
WA67204	MGC99	Mortierella	Mortierella zychae	Poland	Białowieża Primeval Forest	detritus under bark of bark-beetle killed Picea abies	no	n/a	n/a	n/a	n/a	no
WA67205	MGC100	Mortierella	Mortierella sp.	Poland	Białowieża Primeval Forest	detritus under bark of bark-beetle killed Picea abies	no	n/a	n/a	n/a	n/a	no
WA67206	MGC101	Mortierella	Mortierella zychae	Poland	Białowieża Primeval Forest	detritus under bark of bark-beetle killed Picea abies	no	n/a	n/a	n/a	n/a	no
WA67211	MGC108	Mortierella	Mortierella zychae	Poland	Białowieża Primeval Forest	detritus under bark of bark-beetle killed Picea abies	no	n/a	n/a	n/a	n/a	no
WA67219	GRM36	Mortierella	Mortierella sp.	Chile	Las Campanas	soil	no	n/a	n/a	n/a	n/a	no
WA71869	U227	Umbelopsis	Umbelopsis ramanniana sensu lato	Poland	Białowieża Primeval Forest	soil and litter	yes	Burkholderiaceae, Rhodanobacteraceae	PRE	MW055866-MW055867	n/a	no
WA71874	U53	Umbelopsis	Umbelopsis sp.	Poland	Huta Jeżewska	Formica fusca	no	n/a	n/a	n/a	n/a	no
WA71875	U213	Umbelopsis	Umbelopsis isabellina	Poland	Białowieża Primeval Forest	wood debris	yes	Burkholderiaceae	PRE	MW080027-MW080029	n/a	no
WA71876	U210	Umbelopsis	Umbelopsis ramanniana sensu lato	Poland	Białowieża Primeval Forest	wood debris	no	n/a	n/a	n/a	n/a	no
WA71877	Mo	Mortierella	Mortierella sp.	Poland	Białogóra	soil	yes	Burkholderiaceae	PRE	MT002707; MW055782-MW055786	n/a	yes
WA71878	U73	Umbelopsis	Umbelopsis ramanniana	Poland	Rezerwat Beka	soil	yes	Burkholderiaceae	PRE	MW055822-MW055825	n/a	no
WA71879	U75	Umbelopsis	Umbelopsis ramanniana	Poland	Rezerwat Beka	soil	yes	Burkholderiaceae	PRE	MW055826	n/a	no
WA71880	U77	Umbelopsis	Umbelopsis ramanniana	Poland	Rezerwat Beka	soil	yes	Burkholderiaceae	PRE	MW055832-MW055834	n/a	no
WA71881	U72	Umbelopsis	Umbelopsis ramanniana	Poland	Rezerwat Beka	soil	yes	Burkholderiaceae, Pseudomonadaceae	PRE	MW055820-MW055821	n/a	no
WA71883	U74	Umbelopsis	Umbelopsis ramanniana	Poland	Rezerwat Beka	soil	yes	Oxalobacteraceae	n/a	n/a	n/a
WA71884	U76	Umbelopsis	Umbelopsis ramanniana	Poland	Rezerwat Beka	soil	yes	Burkholderiaceae	PRE	MW055827-MW055831	n/a	no
WA71885	U78	Umbelopsis	Umbelopsis ramanniana	Poland	Rezerwat Beka	soil	yes	Burkholderiaceae	PRE	MW055835-MW055836	n/a	no
WA71887	U81	Umbelopsis	Umbelopsis ramanniana	Poland	Tatra Mountains	soil	yes	Burkholderiaceae	PRE	MW055837-MW055840	n/a	no
WA71891	U42	Umbelopsis	Umbelopsis angularis	Poland	Rezerwat Las Warmiński	on Asterophora lycoperdoides fruiting body	yes	Enterobacteriaceae, Pseudomonadaceae	n/a	n/a	n/a
WA71892	U63	Umbelopsis	Umbelopsis vinacea	Poland	Głuchołazy	on Camponotus sp.	no	n/a	n/a	n/a	n/a
WA74572	U61	Umbelopsis	Umbelopsis sp.	Poland	Głuchołazy	on Lasius sp.	no	n/a	n/a	n/a	n/a	n/a
WA74573	U62	Umbelopsis	Umbelopsis sp.	Poland	Głuchołazy	on Lasius sp.	yes	Yersiniaceae	n/a	n/a	n/a	n/a
XWhI		Mortierella	Mortierella bainieri	Arctica	Spitsbergen	soil	yes	Pseudomonaceae	n/a	n/a	n/a	n/a
XWhII		Mortierella	Mortierella minutissima	Arctica	Spitsbergen	soil	yes	Pseudomonaceae	n/a	n/a	n/a	n/a
Zl7		Claroideoglomus	Claroideoglomus claroideum	Poland	nd	nd	yes	Sphingomonadaceae	n/a	n/a	n/a	n/a
ZR16		Diversispora	Diversispora sp.	Poland	nd	nd	yes	Sphingomonadaceae	n/a	n/a	n/a	n/a
ZR16 Se-3	J19	Diversispora	Diversispora sp.	Poland	nd	nd	yes	Mycoplasmataceae	n/a	n/a	MT032000-MT032001	no
GMR42		Mortierella	Mortierella elongata	Poland	Tatra Mountains	soil	yes	Pseudomonaceae	n/a	n/a	n/a	n/a
GRM50A		Mortierella	Mortierella elongata	Poland	Tatra Mountains	soil	yes	Burkholderiaceae	PRE	MT002699; MW055731-MW055735	n/a	no
GRM51prim		Mortierella	Mortierella elongata	Poland	Tatra Mountains	soil	yes	Burkholderiaceae	PRE	MT002701; MW055738-MW055742	n/a	yes
GRM51A		Mortierella	Mortierella elongata	Poland	Tatra Mountains	soil	yes	not identified	n/a	n/a	n/a	n/a
