# Supplementary material for: New Endohyphal Relationships between Mucoromycota and Burkholderiaceae Representatives
Source: Appl Environ Microbiol. 2021 Mar 11;87(7):e02707-20. doi: 10.1128/AEM.02707-20 (PMC8091615; doi:10.1128/AEM.02707-20)
Supplement: Supplemental file 2 [file AEM.02707-20-s0002.xlsx]

## Sheet: Arkusz1
genus	species	SSU acc numbers	LSU acc numbers
Gigaspora	margarita	AJ852603-AJ852605	AJ852011-AJ852014
Mortierella	sossauensis	nd	JX976146
Mortierella	parvispora	AY129549	NG_057896
Mortierella	selenospora	HQ667499	HQ667419
Mortierella	chienii	nd	NG_057973
Mortierella	humilis	JQ040257	JN940875
Mortierella	verticillata	HQ667482	JN940872
Mortierella	horticola	HQ667483	NG_042556
Mortierella	lignicola	HQ667510	KC018402
Mortierella	beljakovae	nd	NG_042568
Mortierella	formicae	KY748016	KY748017
Mortierella	ambigua	KP966612	KC018398
Mortierella	rostafinskii	HQ667512	NG_042570
Mortierella	microzygospora	HQ667478	NG_042553
Mortierella	indohii	HQ667461	NG_042545
Mortierella	polycephala	HQ667493	HQ667411
Mortierella	alpina	JQ014043	KC018272
Mortierella	elongata	HQ667494	KC018348
Mortierella	rishikesha	HQ667469	HQ667385
Mortierella	gamsii	HQ667468	HQ667416
Rhizopus	microsporus	JN939010;NG_062619	NG_066256;KM103773
Scutellospora	persica	AJ410729	JF817017
Umbelopsis	isabellina	AF157166	AF157220
Umbelopsis	ramanniana	X89435	AF113463
Umbelopsis	nana	AF157167	AF157221
Mucor	moelleri	EU736298	EU736325
Conidiobolus	rhysosporus	NG_065501.1	NG_058831.1
